# Supplementary material for: Lone Pair…π Contacts and Structure Signatures of r(UNCG) Tetraloops, Z-Turns, and Z-Steps: A WebFR3D Survey
Source: Molecules. 2022 Jul 7;27(14):4365. doi: 10.3390/molecules27144365 (PMC9323530; doi:10.3390/molecules27144365)
Supplement: Supplementary file 1 [file molecules-27-04365-s001.zip]

Archive with 1 entries (1 files):
- molecules-1758873-supplementary.pdf
